# Supplementary material for: Pseudomonas aeruginosa PAO 1 In Vitro Time–Kill Kinetics Using Single Phages and Phage Formulations—Modulating Death, Adaptation, and Resistance
Source: Antibiotics (Basel). 2021 Jul 19;10(7):877. doi: 10.3390/antibiotics10070877 (PMC8300829; doi:10.3390/antibiotics10070877)
Supplement: Supplementary file 1 [file antibiotics-10-00877-s001.zip]

Archive with 1 entries (1 files):
- antibiotics-1283798-supplementary.pdf
